# Supplementary material for: The cervical cancer screening and precancer treatment journey: a qualitative study of experiences among Zambian women living with and without HIV
Source: Oncologist. 2025 Dec 13;31(1):oyaf412. doi: 10.1093/oncolo/oyaf412 (PMC12782829; doi:10.1093/oncolo/oyaf412)
Supplement: oyaf412_Supplementary_Data [file oyaf412_supplementary_data.zip]

Archive with 2 entries (2 files):
- IDI Guide for HCP English v1.0 20 June 2019.pdf
- FGD Guide for Screened Women English_ v1.0 20 June 2019.pdf
